# Supplementary material for: Thyroid Profile in the First Three Months after Starting Treatment in Children with Newly Diagnosed Cancer
Source: Cancers (Basel). 2023 Feb 27;15(5):1500. doi: 10.3390/cancers15051500 (PMC10000403; doi:10.3390/cancers15051500)
Supplement: Supplementary file 1 [file cancers-15-01500-s001.zip]

Archive with 2 entries (2 files):
- cancers-2232715 - Supplementary File S1.pdf
- cancers-2232715 - Supplementary File S2.pdf
